# Supplementary material for: An automated approach to the quantitation of vocalizations and vocal learning in the songbird
Source: PLoS Comput Biol. 2018 Aug 31;14(8):e1006437. doi: 10.1371/journal.pcbi.1006437 (PMC6136806; doi:10.1371/journal.pcbi.1006437)
Supplement: S2 Script — It provides an estimate of the number of syllables present in a specific set of songs. It is intended to be used to estimate the number of syllables present in a given set of song data prior to calculating the Song DKL. Details and requirements for usage are provided in the script. (PY) [file pcbi.1006437.s007.py]

import sys as sys
import os as os
import scipy as sc
from scipy import io
from scipy.io import wavfile
from scipy import ndimage
from scipy import signal
from scipy import spatial
from pylab import specgram, psd
import numpy as np
import sklearn as skl
from sklearn import cluster
from sklearn import metrics
from scipy import spatial
from sklearn import mixture
from sklearn import decomposition
import random as rnd
from array import array
from mahotas import otsu

"""A script to estimate the number of syllable types in a song.
It fitsfits a series of gaussian mixture models with an 
increasing number of mixtures, and identifies the best number 
of mixtures to describe the data by BIC.
It is applied as follows:
python calc_sylno.py folder_with_bird_songs
e.g. python calc_sylno.py bird_data/y34br6/
It expects the songs to be in mono wave format and have a .wav suffix.
The output is a tab delimited string as follows:
foldername_bird	number_of_syllables
e.g. y34br6 9"""

#functions
def impwav(a):
 """Imports a wave file as an array where a[1] 
 is the sampling frequency and a[0] is the data"""
 out=[]
 wav = sc.io.wavfile.read(a)
 out=[wav[1],wav[0]]
 return out

def norm(a):
 """normalizes a string by it's average and sd"""
 a=(np.array(a)-np.average(a))/np.std(a)
 return a

def filtersong(a):
 """highpass iir filter for song."""
 out=[]
 b=sc.signal.iirdesign(wp=0.04, ws=0.02, gpass=1, gstop=60,ftype='ellip')
 out.append(sc.signal.filtfilt(b[0],b[1],a[0]))
 out.append(a[1])
 return (out)

def threshold(a,thresh=None):
 """Returns a thresholded array of the same length as input
 with everything below a specific threshold set to 0.
 By default threshold is sigma."""
 if thresh==None: thresh = sc.std(a)
 out=np.where(abs(a)>thresh,a,np.zeros(a.shape))
 return out

def findobject(file):
 """finds objects.  Expects a smoothed rectified amplitude envelope"""
 value=(otsu(np.array(file,dtype=np.uint32)))/2 #calculate a threshold
 #value=(np.average(file))/2 #heuristically, this also usually works  for establishing a threshold
 thresh=threshold(file,value) #threshold the envelope data
 thresh=threshold(sc.ndimage.convolve(thresh,np.ones(512)),0.5) #pad the threshold
 label=(sc.ndimage.label(thresh)[0]) #label objects in the threshold
 objs=sc.ndimage.find_objects(label) #recover object positions
 return(objs)

def smoothrect(a,window=None,freq=None):
 """smooths and rectifies a song.  Expects (data,samprate)"""
 if freq== None: freq=32000 #baseline values if none are provided
 if window == None: window=2 #baseline if none are provided
 le=int(round(freq*window/1000)) #calculate boxcar kernel length
 h=np.ones(le)/le #make boxcar 
 smooth= np.convolve(h,abs(a)) # convovlve boxcar with signal
 offset = int(round((len(smooth)-len(a))/2)) #calculate offset imposed by convolution
 smooth=smooth[(1+offset):(len(a)+offset)] #correct for offset
 return smooth

def getsyls(a):
 """takes a file read in with impwav and returns a list of sylables"""
 fa=filtersong(a) #filter song input
 frq=a[1] #get sampling frequency from data (a)
 a=a[0] #get data from data (a)
 frqs=frq/1000 # calcualte length of a ms in samples
 objs=findobject(smoothrect(fa[0],10,frq)) #get syllable positions
 sylables=[x for x in [a[y] for y in objs] if int(len(x))>(10*frqs)] #get syllable dat$
 objs=[y for y in objs if int(len(a[y]))>10*frqs] #get objects of sufficient duraiton
 return sylables,objs,frq

def chunks(l, n):
 """ Yield successive n-sized chunks from l.
 """
 out=[]
 lens=(len(l)/n)
 for i in range(0, lens):
  out.append(l[i*n:i*n+n])
 out.append(l[lens*n:])
 return out[:-1]

def EMofgmmcluster(array_of_syls):
 """takes an array of segmented sylables, fits a series of
 gaussian mixture models with an increasing number of mixtures, 
 and identifies the best number of mixtures to describe the data
 by BIC. If data is limiting, we don't recommend using cross validation 
 for BIC.  If you have sufficient data 3 fold cross validated BIC values
 compare well with un-cross validated values and human assesment of syllable
 number.  If data are limiting, cross validated values underestimate
 the number of syllables relative to human assessment or non-cross
 validated BIC values.
 """
 nfft=2**14
 fs=32000
 segstart=int(600/(fs/nfft))
 segend=int(16000/(fs/nfft))

 welchpsds=[psd(x,NFFT=nfft,Fs=fs) for x in array_of_syls]
 segedpsds1=[norm(x[0][segstart:segend]) for x in welchpsds]

 models=range(2,22)

 basis_set=segedpsds1[:50] #select the first 50 syllables of the reference song as the basis set
 #basis_set=[segedpsds1[rnd.randint(0,len(segedpsds1))] for x in range(50)] #select a random set of 50 syllablse as the basis set
 d=sc.spatial.distance.cdist(segedpsds1,basis_set,'sqeuclidean')
 s=1-d/np.max(d)*1000
 bic=[]
 #xv=3
 for x in models:
  bics=[]
  #this commented section implements cross validation for the BIC values
  '''ss=chunks(s,len(s)/xv)
  for y in range(len(ss)):
   testset=ss[y]
   trainset=[]
   [trainset.extend(ss[n]) for n in [z for z in range(len(ss)) if z!=y]]
   gmm = mixture.GMM(n_components=x, n_iter=100000,n_init=5, covariance_type='full')
   gmm.fit(np.array(s))
   bics.append(gmm.bic(np.array(s)))
  bic.append(np.mean(bics))'''
  gmm = mixture.GMM(n_components=x, n_iter=100000,n_init=5, covariance_type='full')
  gmm.fit(np.array(s))
  bic.append(gmm.bic(np.array(s)))
 return segedpsds1,bic.index(min(bic))+2
  
#main program
path1=sys.argv[1]

fils1=[x for x in os.listdir(path1) if x[-4:]== '.wav']

fils1=fils1[:120]

filename1=path1.split('/')[-2]

datano=15000 #maximum number of syllables to be analyzed

#get syllables from all of the songs in folder 
syls1=[]
objss1=[]
for file in fils1:
 song=impwav(path1+file)
 if len(song[0])<1: break
 syls,objs,frq=(getsyls(song))
 objss1.append(objs)
 syls1.append([frq]+syls)

#convert syllables so PSDs
segedpsds1=[]
for x in syls1[:datano]:
 fs=x[0]
 nfft=int(round(2**14/32000.0*fs))
 segstart=int(round(600/(fs/float(nfft))))
 segend=int(round(16000/(fs/float(nfft))))
 psds=[psd(norm(y),NFFT=nfft,Fs=fs) for y in x[1:]]
 spsds=[norm(n[0][segstart:segend]) for n in psds]
 for n in spsds: segedpsds1.append(n)
 if len(segedpsds1)>datano: break


segedpsds,sylno_bic=EMofgmmcluster(segedpsds1)

print filename1+'\t'+str(sylno_bic)
